# Supplementary material for: Construction of Double-Shelled Hollow Ag2S@Polydopamine Nanocomposites for Fluorescence-Guided, Dual Stimuli-Responsive Drug Delivery and Photothermal Therapy
Source: Nanomaterials (Basel). 2022 Jun 15;12(12):2068. doi: 10.3390/nano12122068 (PMC9230703; doi:10.3390/nano12122068)
Supplement: Supplementary file 1 [file nanomaterials-12-02068-s001.zip]

Archive with 1 entries (1 files):
- nanomaterials-1760358-supplementary.pdf
